# Supplementary material for: Dimerization Tendency of 3CLpros of Human Coronaviruses Based on the X-ray Crystal Structure of the Catalytic Domain of SARS-CoV-2 3CLpro
Source: Int J Mol Sci. 2022 May 9;23(9):5268. doi: 10.3390/ijms23095268 (PMC9103169; doi:10.3390/ijms23095268)
Supplement: Supplementary file 1 [file ijms-23-05268-s001.zip]

Archive with 1 entries (1 files):
- ijms-1691066-supplementary.pdf
